# Supplementary material for: Initial study of three different pathogenic microorganisms by gas chromatography-mass spectrometry
Source: F1000Res. 2018 Jan 18;6:1415. Originally published 2017 Aug 10. [Version 3] doi: 10.12688/f1000research.12003.3 (PMC5760968; doi:10.12688/f1000research.12003.3)
Supplement: Supplementary file 2 [file f1000research-6-14954-s0001.tgz]

Archive with 1 entries (1 files):
- f10edfbb-ef2d-4d0b-a35b-c2bd6124b424.pdf
