# Supplementary material for: Initial study of three different pathogenic microorganisms by gas chromatography-mass spectrometry
Source: F1000Res. 2018 Jan 18;6:1415. Originally published 2017 Aug 10. [Version 3] doi: 10.12688/f1000research.12003.3 (PMC5760968; doi:10.12688/f1000research.12003.3)
Supplement: Supplementary file 6 [file f1000research-6-14954-s0005.tgz › ca6f9e4e-6c13-48a1-8fbd-b692551592d4.xlsx]

## Sheet: The VOCs 2h after culture
Table 1s: The VOCs produced by E.coli in MB medium after 2h culture													Table 3s: The VOCs produced by S.areus in MB medium after 2h culture							Table 5s: The VOCs produced by C.albicans in MB medium after 2h
No	Cn	Cn+1	Tn	Sn	Sn+1	RI	Area%	Compound		No	Cn	Cn+1	Tn	Sn	Sn+1	RI	Area%	Compound		No	Cn	Cn+1	Tn	Sn	Sn+1	RI	Area%	Compound
1	9	10	5.36	4.16	6.03	964.171	2.13	Benzaldehyde		1	9	10	5.36	4.16	6.03	964.171	3.22	Benzaldehyde		1	10	11	6.05	6.03	8.21	1000.92	48.49	Carbamic acid
2	9	10	5.97	4.16	6.03	996.791	0.76	-		2	9	10	6.03	4.16	6.03	1000	29.64	Cyclohexene, 4-ethenyl-		2	10	11	7.04	6.03	8.21	1046.33	5.31	Ethyl butanoate
3	10	11	6.67	6.03	8.21	1029.36	0.68	Limonene		3	10	11	7.03	6.03	8.21	1045.87	8.74	Benzene acetaldehyde		3	11	12	9.85	8.21	10.43	1173.87	3.77	3-Methyl-1,5-heptadiene
4	11	12	10.42	8.21	10.43	1199.55	0.05	2-Heptanone		4	11	12	10.42	8.21	10.43	1199.55	0.85	1-Decyne		4	11	12	10.42	8.21	10.43	1199.55	1.55	1-Decyne
5	13	14	12.96	12.74	14.31	1314.01	82.61	Indole		5	13	14	14.23	12.74	14.31	1394.9	1.7	Tetrabutylcyclohexyl acetate		5	13	14	14.82	12.74	14.31	1432.48	4.96	Longifolene
6	13	14	14.24	12.74	14.31	1395.54	0.05	1,9-Decadiene		6	14	15	14.81	14.31	16.98	1418.73	6.58	2-ethenyl-6-methyl-Pyrazine		6	14	15	16.62	14.31	16.98	1486.52	1.19	5.5-Dodecadinyl-1, 12-diol
7	14	15	14.42	14.31	16.98	1404.12	0.01	Copaene		7	14	15	15.08	14.31	16.98	1428.84	0.71	Humulen		7	14	15	16.79	14.31	16.98	1492.88	2.87	Zingiberene
8	14	15	14.82	14.31	16.98	1419.1	1.1	2-ethenyl-6-methyl-Pyrazine		8	14	15	16.42	14.31	16.98	1479.03	0.5	2,6-bis(1,1-dimethylethyl)-4-methyl-phenol		8	15	16	18.85	16.98	18.95	1594.92	6.75	(E)-2-hexyl ester- Butanoic acid
9	14	15	15.98	14.31	16.98	1462.55	0.06	Neryl acetate		9	14	15	16.62	14.31	16.98	1486.52	0.48	5.5-Dodecadinyl-1, 12-diol		9	16	17	20.59	18.95	20.82	1687.7	2	3-Propionyloxypentadecane
10	14	15	16.29	14.31	16.98	1474.16	0.03	2,6-dibutyl-2,5-cyclohexadiene-1,4-dione		10	14	15	16.78	14.31	16.98	1492.51	1.88	α-Acetoxydihydrocoumarin		10	16	17	20.71	18.95	20.82	1694.12	4.87	β-Santalol
11	14	15	16.63	14.31	16.98	1486.89	3.19	1-(1,5-dimethyl-4-hexyl-4-methyl-Benzene		11	14	15	16.89	14.31	16.98	1496.63	1.03	Zingiberene		11	17	18	20.83	20.82	22.53	1700.58	10.98	4-t-butyl-2-(1-methyl-2-nitroethyl)cyclohexane
12	14	15	16.88	14.31	16.98	1496.25	1.63	Zingiberene		12	15	16	18.25	16.98	18.95	1564.47	0.86	Pentadecane		12	17	18	22.49	20.82	22.53	1797.66	1.2	Octacosane
13	14	15	16.98	14.31	16.98	1500	0.47	Muurola-4,5-diene		13	15	16	18.84	16.98	18.95	1594.42	12.35	Heptadecane		13	18	18	23.76	22.53	24.23	1872.35	1.97	Dibutyl phatalate
14	15	16	17.14	16.98	18.95	1508.12	1.21	Bisabolene		14	16	17	19.4	18.95	20.82	1624.06	0.71	Cedrol									95.91
15	15	16	17.28	16.98	18.95	1515.23	0.13	2,5-(1,1-dimethylethyl)-Phenol		15	16	17	20.19	18.95	20.82	1666.31	2.63	Cedran-1,8-diol
16	15	16	17.46	16.98	18.95	1524.37	1.1	Sesquiphellandrene		16	16	17	20.59	18.95	20.82	1687.7	7.36	3-Propionyloxypentadecane
17	15	16	17.91	16.98	18.95	1547.21	0.05	-		17	16	17	20.71	18.95	20.82	1694.12	1.98	2-methyl-2-Undecanethiol
18	15	16	18.27	16.98	18.95	1565.48	0.03	Pentadecane		18	16	17	20.82	18.95	20.82	1700	12.17	4-t-butyl-2-(1-methyl-2-nitroethyl)cyclohexane
19	15	16	18.85	16.98	18.95	1594.92	1.84	(E)-2-hexyl ester- Butanoic acid		19	17	18	22.01	20.82	22.53	1769.59	0.62	Nonadecanone
20	16	17	19.58	18.95	20.82	1633.69	0.03	Benzophenone		20	17	18	22.49	20.82	22.53	1797.66	1.37	Octacosane
21	16	17	20.19	18.95	20.82	1666.31	0.14	Cedran-1,8-diol		21	18	19	22.65	22.53	24.23	1807.06	0.39	1,2-Benzenedicarboxulic acid
22	16	17	20.59	18.95	20.82	1687.7	0.57	3-Propionyloxypentadecane		22	18	19	23.75	22.53	24.23	1871.76	3.24	Dibutyl phatalate
23	16	17	20.71	18.95	20.82	1694.12	0.24	2-methyl-2-Undecanethiol		23	19	20	25.31	24.23	25.85	1966.67	0.97	Phatalic acid, butyl ester
24	17	18	20.83	20.82	22.53	1700.58	0.93	4-t-butyl-2-(1-methyl-2-nitroethyl)cyclohexane												Table 6s: The VOCs produced by C.albicans in TSB medium after 2h
25	17	18	21.64	20.82	22.53	1747.95	0.01	Tetradecane												No	Cn	Cn+1	Tn	Sn	Sn+1	RI	Area%	Compound
26	17	18	22.49	20.82	22.53	1797.66	0.41	Octacosane												1	9	10	4.5	4.16	6.03	918.182	3.07	2,5-dimethyl Pyrazine
27	18	19	22.65	22.53	24.23	1807.06	0.06	Dodecane												2	9	10	5.38	4.16	6.03	965.241	0.64	Benzaldehyde
28	18	19	23.75	22.53	24.23	1871.76	0.29	Dibutyl phatalate												3	9	10	5.55	4.16	6.03	974.332	0.18	-
29	19	20	25.31	24.23	25.85	1966.67	0.19	Phatalic acid, butyl ester												4	9	10	5.64	4.16	6.03	979.144	1.06	-
																				5	9	10	5.88	4.16	6.03	991.979	0.5	Carbamic acid
																				6	10	11	6.29	6.03	8.21	1011.93	0.47	Cyclohexene, 4-ethenyl-
Table 2s: The VOCs produced by E.coli in TSB medium after 2h																				7	10	11	6.69	6.03	8.21	1030.28	26.68	1,3-Butadiyene
No	Cn	Cn+1	Tn	Sn	Sn+1	RI	Area%	Compound					Table 4s: The VOCs produced by S.areus in TSB medium after 2h							8	10	11	7.05	6.03	8.21	1046.79	4.64	Ethyl butanoate
1	9	10	5.36	4.16	6.03	964.171	1.34	Benzaldehyde		No	Cn	Cn+1	Tn	Sn	Sn+1	RI	Area%	Compound		9	10	11	7.33	6.03	8.21	1059.63	2.24	Ocimene
2	10	11	7.55	6.03	8.21	1069.72	1.33	2,3-Pentandione		1	9	10	4.48	4.16	6.03	917.112	20.19	2,5-dimethyl Pyrazine		10	10	11	7.99	6.03	8.21	1089.91	1.55	1-Decyne
3	11	12	9.93	8.21	10.43	1177.48	0.02	1-Penten-3-ol		2	9	10	5.37	4.16	6.03	964.706	8.98	Benzaldehyde		11	11	12	9.47	8.21	10.43	1156.76	1.4	Methone
4	11	12	10.42	8.21	10.43	1199.55	0.07	1-Decyne		3	10	11	6.27	6.03	8.21	1011.01	2.18	Cyclohexene, 4-ethenyl-		12	11	12	9.95	8.21	10.43	1178.38	1.03	3-Methyl-1,5-heptadiene
5	12	13	11.04	10.43	12.74	1226.41	0.84	Naphthalenol		4	10	11	6.74	6.03	8.21	1032.57	1.73	1,2-Butadiyene		13	12	13	10.44	10.43	12.74	1200.43	1.37	1-Decyne
6	12	13	12.18	10.43	12.74	1275.76	0.93	Decanol		5	10	11	7.07	6.03	8.21	1047.71	7.04	Benzene acetaldehyde		14	12	13	11.07	10.43	12.74	1227.71	0.44	Naphthalenol
7	13	14	12.99	12.74	14.31	1315.92	90.97	Indole		6	10	11	7.93	6.03	8.21	1087.16	2.85	Decene		15	12	13	12.59	10.43	12.74	1293.51	0.67	butyraldehyde
8	13	14	13.3	12.74	14.31	1335.67	0.05	Anisol		7	11	12	9.47	8.21	10.43	1156.76	7.49	Methone		16	13	14	12.81	12.74	14.31	1304.46	4.55	1,3-Heptadiene-3-yne
9	13	14	14.25	12.74	14.31	1396.18	0.05	1,9-Decadiene		8	11	12	9.74	8.21	10.43	1168.92	1.39	Dimethyl Octenal		17	13	14	13.85	12.74	14.31	1370.7	0.22	2-Hexan-1-ol
11	14	15	14.82	14.31	16.98	1419.1	0.63	2-ethenyl-6-methyl-Pyrazine		9	11	12	9.94	8.21	10.43	1177.93	5.14	1-Penten-3-ol		18	13	14	14.25	12.74	14.31	1396.18	0.59	Dimethylethyl Cyclohexanol
12	14	15	15.84	14.31	16.98	1457.3	0.06	Phenyl ethyl Pyrrole		10	12	13	10.44	10.43	12.74	1200.43	2.31	2-Heptanone		19	14	15	14.44	14.31	16.98	1404.87	0.39	1,9-Decadiene
13	14	15	15.98	14.31	16.98	1462.55	0.03	Neryl acetate		11	12	13	11.07	10.43	12.74	1227.71	0.21	Naphthalenol		20	14	15	14.84	14.31	16.98	1419.85	3.63	2-ethenyl-6-methyl-Pyrazine
14	14	15	16.42	14.31	16.98	1479.03	0.04	2,6-bis(1,1-dimethylethyl)-4-methyl-phenol		12	12	13	12.6	10.43	12.74	1293.94	0.96	Dodecane		21	14	15	15.03	14.31	16.98	1426.97	0.43	Longifolene
15	14	15	16.5	14.31	16.98	1482.02	0.27	Dodecanol		13	13	14	12.83	12.74	14.31	1305.73	4.88	1,3-Heptadiene-3-yne		22	14	15	15.38	14.31	16.98	1440.07	0.19	-
16	14	15	16.63	14.31	16.98	1486.89	0.41	1-(1,5-dimethyl-4-hexyl-4-methyl-Benzene		14	13	14	13.06	12.74	14.31	1320.38	0.48	Indole		23	14	15	15.64	14.31	16.98	1449.81	0.22	-
17	14	15	16.79	14.31	16.98	1492.88	0.52	α-Acetoxydihydrocoumarin		15	13	14	13.24	12.74	14.31	1331.85	1.19	Anisol		24	14	15	16.08	14.31	16.98	1466.29	0.86	1,5-Decadiene
18	15	16	17.14	16.98	18.95	1508.12	0.03	Bisabolene		16	13	14	13.48	12.74	14.31	1347.13	0.4	Butylcyclohexyl acetate		25	14	15	16.25	14.31	16.98	1472.66	0.4	Octyl acetate
19	15	16	17.28	16.98	18.95	1515.23	0.1	2,5-(1,1-dimethylethyl)-Phenol		17	13	14	14.26	12.74	14.31	1396.82	1.04	Dimethylethyl Cyclohexanol		26	14	15	16.54	14.31	16.98	1483.52	0.64	2,6-bis(1,1-dimethylethyl)-4-methyl-phenol
20	15	16	18.85	16.98	18.95	1594.92	0.79	(E)-2-hexyl ester- Butanoic acid		18	14	15	14.84	14.31	16.98	1419.85	6.63	2-ethenyl-6-methyl-Pyrazine		27	14	15	16.65	14.31	16.98	1487.64	6.38	5.5-Dodecadinyl-1, 12-diol
21	16	17	20.19	18.95	20.82	1666.31	0.09	Cedran-1,8-diol		19	14	15	15.11	14.31	16.98	1429.96	0.52	Longifolrne		28	14	15	16.9	14.31	16.98	1497	7.91	Zingiberene
22	16	17	20.59	18.95	20.82	1687.7	0.18	3-Propionyloxypentadecane		20	14	15	15.38	14.31	16.98	1440.07	0.09	Caryophyllene		29	15	16	17.01	16.98	18.95	1501.52	1.79	Cadinene
23	16	17	20.71	18.95	20.82	1694.12	0.13	2-methyl-2-Undecanethiol		21	14	15	16.51	14.31	16.98	1482.4	0.25	α-Acetoxydihydrocoumarin		30	15	16	17.17	16.98	18.95	1509.64	4.1	Pentadecane
24	17	18	20.83	20.82	22.53	1700.58	0.73	4-t-butyl-2-(1-methyl-2-nitroethyl)cyclohexane		22	14	15	16.64	14.31	16.98	1487.27	0.5	5.5-Dodecadinyl-1, 12-diol		31	15	16	17.29	16.98	18.95	1515.74	0.43	2,5-(1,1-dimethylethyl)-Phenol
25	18	19	22.49	22.53	24.23	1797.65	0.06	Octacosane		23	14	15	16.8	14.31	16.98	1493.26	2.32	2-Ethyl hexanol		32	15	16	17.48	16.98	18.95	1525.38	4.79	β-Sesquiphellandrene
26	18	19	23.76	22.53	24.23	1872.35	0.2	Dibutyl phatalate		24	15	16	17.29	16.98	18.95	1515.74	0.31	Allyl butylhydroquinone		33	15	16	17.94	16.98	18.95	1548.73	0.34	Tetradecanol
27	19	20	25.31	24.23	25.85	1966.67	0.13	Phatalic acid, butyl ester		25	15	16	17.94	16.98	18.95	1548.73	0.11	2,5-(1,1-dimethylethyl)-Phenol		34	15	16	18.29	16.98	18.95	1566.5	0.45	Pentadecane
										26	15	16	18.28	16.98	18.95	1565.99	0.68	Pentadecane		35	15	16	18.87	16.98	18.95	1595.94	3.78	(E)-2-hexyl ester- Butanoic acid
										27	15	16	18.87	16.98	18.95	1595.94	5.33	Heptadecane		36	16	17	19.27	18.95	20.82	1617.11	0.5	Dodecenol
										28	16	17	19.43	18.95	20.82	1625.67	0.23	Cedrol		37	16	17	20.2	18.95	20.82	1666.84	0.48	Cedran-1,8-diol
										29	16	17	20.22	18.95	20.82	1667.91	0.39	Cedran-1,8-diol		38	16	17	20.61	18.95	20.82	1688.77	0.61	3-Propionyloxypentadecane
										30	16	17	20.61	18.95	20.82	1688.77	1.3	3-Propionyloxypentadecane		39	16	17	20.73	18.95	20.82	1695.19	1.34	β-Santalol
										31	16	17	20.73	18.95	20.82	1695.19	1.09	2-methyl-2-Undecanethiol		40	17	18	20.85	20.82	22.53	1701.75	2.45	4-t-butyl-2-(1-methyl-2-nitroethyl)cyclohexane
										32	17	18	20.85	20.82	22.53	1701.75	5.4	4-t-butyl-2-(1-methyl-2-nitroethyl)cyclohexane		41	17	18	21.33	20.82	22.53	1729.82	2.76	-
										33	17	18	22.03	20.82	22.53	1770.76	0.35	Pentadecane		42	17	18	21.59	20.82	22.53	1745.03	0.44	-
										34	17	18	22.51	20.82	22.53	1798.83	1.22	Octacosane		43	17	18	22.51	20.82	22.53	1798.83	1.02	Octacosane
										35	18	19	23.77	22.53	24.23	1872.94	0.49	Dibutyl phatalate		44	18	19	22.66	22.53	24.23	1807.65	0.2	1,2-Benzenedicarboxulic acid
										36	19	20	25.33	24.23	25.85	1967.9	0.09	Phatalic acid, butyl ester		45	18	19	23.77	22.53	24.23	1872.94	0.36	Dibutyl phatalate
																				46	19	20	25.33	24.23	25.85	1967.9	0.22	Phatalic acid, butyl ester
																				47	19	20	25.83	24.23	25.85	1998.77	0.12	Eicosane
																											93.68

## Sheet: The VOC 4h after culture
		Table 7s: The VOCs produced by E. coli in MB medium 4h after culture									Table 9s: The VOCs produced by S. areus in MB medium 4h after culture									Table 11s: The VOCs produced by C.albicans in MB 4h medium after culture
No	Cn	Cn+1	Sn	Sn+1	Tn	RI	Area%	Compound		No	Cn	Cn+1	Sn	Sn+1	Tn	RI	Area%	Compound		No	Cn	Cn+1	Tn	Sn	Sn+1	RI	Area%	Compound
1	10	11	4.51	7.64	5.98	1046.96	0.01	Ethyl butanoate		1	9	10	0.79	4.51	3.95	984.946	0.48	2H-Tetrazole-5-carboxylicacid, 2-phenyl		1	9	10	4.14	4.16	6.03	898.93	2.51	-
2	11	12	7.64	10.24	9.67	1178.08	0.55	1-Penten-3-ol		2	9	10	0.79	4.51	4.07	988.172	0.02	Unknown		2	9	10	5.41	4.16	6.03	966.845	0.83	Benzaldehyde
3	11	12	7.64	10.24	9.9	1186.92	0.02	2-Heptanone		3	10	11	4.51	7.64	4.93	1013.42	0.08	Cyclohexene, 4-ethenyl-		3	9	10	5.55	4.16	6.03	974.332	1.44	2H-Tetrazole-5-carboxylicacid, 2-phenyl
4	11	12	7.64	10.24	10.19	1198.08	2.36	1-Decyne		4	10	11	4.51	7.64	5.66	1036.74	0.37	1,2-Butadiyene		4	9	10	5.91	4.16	6.03	993.583	18.1	Carbamic acid
5	13	14	12.83	15.1	13.32	1321.59	97.05	Indole		5	10	11	4.51	7.64	5.98	1046.96	7.57	Ethyl butanoate		5	10	11	6.69	6.03	8.21	1030.28	1.4	1,3-Butadiyene
6	14	15	15.1	17.22	15.55	1421.23	0.01	2-ethenyl-6-methyl-Pyrazine		6	10	11	4.51	7.64	6.8	1073.16	7.07	2,3-Pentandione		6	10	11	7.05	6.03	8.21	1046.79	6.63	Ethyl butanoate
										7	10	11	4.51	7.64	7.15	1084.35	0.26	Unknown		7	10	11	8.25	6.03	8.21	1101.83	1.11	Methyl isopropyl Hexenal
										8	11	12	7.64	10.24	8.45	1131.15	0.2	1-Methoxy-2-propanol		8	11	12	8.93	8.21	10.43	1132.43	1.53	-
										9	11	12	7.64	10.24	9.58	1174.62	0.6	3-Methyl-1,5-heptadiene		9	11	12	9.48	8.21	10.43	1157.21	0.55	Methone
										10	11	12	7.64	10.24	10.04	1192.31	0.59	1-Decyne		10	11	12	9.88	8.21	10.43	1175.23	0.58	Dimethyl Octenal
										11	12	13	10.24	12.83	12.58	1290.35	0.38	butyraldehyde		11	11	12	9.96	8.21	10.43	1178.83	0.76	3-Methyl-1,5-heptadiene
										12	13	14	12.83	15.1	12.95	1305.29	81.33	1,3-Heptadiene-3-yne		12	12	13	10.45	10.43	12.74	1200.87	2.81	1-Decyne
										13	14	15	15.1	17.22	15.52	1419.81	0.8	2-ethenyl-6-methyl-Pyrazine		13	12	13	12.25	10.43	12.74	1278.79	0.52	Dodecenal
										14	16	17	19.22	21.07	20.99	1695.68	0.24	2-methyl-2-Undecanethiol		14	12	13	12.61	10.43	12.74	1294.37	0.7	(z)-4-Decan-1-ol
																	99.71			15	12	13	12.69	10.43	12.74	1297.84	0.23	1,3-Heptadiene-3-yne
																				16	12	13	12.73	10.43	12.74	1299.57	0.34	Indole
																				17	13	14	13.26	12.74	14.31	1333.12	0.69	(z)-2-Octene-1-ol
Table 8s: The VOCs produced by E. coli in TSM medium 4h after culture											Table 10s: The VOCs produced by S. areus in TSB medium 4h after culture									18	13	14	13.49	12.74	14.31	1347.77	0.31	6-Methyl-5-hepten-2-one
No	Cn	Cn+1	Tn	Sn	Sn+1	RI	Area%	Compound		No	Cn	Cn+1	Tn	Sn	Sn+1	RI	Area%	Compound		19	13	14	13.7	12.74	14.31	1361.15	0.48	-
1	9	10	1.43	0.79	4.51	917.204	0.07	2-Acetyl-1-pyrroline		1	9	10	1.92	0.79	4.51	930.376	4.42	Unknown		20	13	14	13.85	12.74	14.31	1370.7	0.33	2-Hexan-1-ol
4	11	12	9.57	7.64	10.24	1174.23	0.06	1-Penten-3-ol		2	10	11	4.91	4.51	7.64	1012.78	6.77	Cyclohexene, 4-ethenyl-		21	13	14	14.22	12.74	14.31	1394.27	0.79	Dimethylethyl Cyclohexanol
6	11	12	10.05	7.64	10.24	1192.69	0.33	2-Heptanone		3	10	11	5.64	4.51	7.64	1036.1	4.02	1,2-Butadiyene		22	14	15	14.68	14.31	16.98	1413.86	0.2	1,9-Decadiene
7	13	14	13.25	12.83	15.1	1318.5	99.46	Indole		4	10	11	5.96	4.51	7.64	1046.33	12.21	Ethyl butanoate		23	14	15	14.85	14.31	16.98	1420.22	7.33	2-ethenyl-6-methyl-Pyrazine
9	13	14	14.95	12.83	15.1	1393.39	0.01	1,9-Decadiene		5	10	11	6.78	4.51	7.64	1072.52	21.67	2,3-Pentandione		24	14	15	15.12	14.31	16.98	1430.34	0.31	Longifolene
10	14	15	15.51	15.1	17.22	1419.34	0.02	Caryophyllene		6	11	12	9.55	7.64	10.24	1173.46	3.74	Levomenthol		25	14	15	15.89	14.31	16.98	1459.18	0.71	-
17	16	17	20.97	19.22	21.07	1694.59	0.03	β-Santalol		7	12	13	10	10.24	12.83	1190.73	16.47	1-Decyne		26	14	15	16.08	14.31	16.98	1466.29	1.01	1,5-Decadiene
										8	13	14	12.84	12.83	15.1	1300.44	17.9	cis-Dihydro-α-terpinyl acetate		27	14	15	16.32	14.31	16.98	1475.28	0.34	Octyl acetate
										9	13	14	13.41	12.83	15.1	1325.55	0.82	Indole		28	14	15	16.66	14.31	16.98	1488.01	5.16	5.5-Dodecadinyl-1, 12-diol
										10	14	15	15.48	15.1	17.22	1417.92	4.88	Caryophyllene		29	14	15	16.82	14.31	16.98	1494.01	1.27	Zingiberene
										11	14	15	17.02	15.1	17.22	1490.57	1.05	2-Ethyl hexanol		30	14	15	16.9	14.31	16.98	1497	2.84	β-Santalol
										12	15	16	17.35	17.22	19.22	1506.5	0.87	Pentadecane		31	15	16	17.01	16.98	18.95	1501.52	0.79	Cadinene
										13	16	17	20.95	19.22	21.07	1693.51	5.16	β-Santalol		32	15	16	17.17	16.98	18.95	1509.64	1.8	Pentadecane
																				33	15	16	17.28	16.98	18.95	1515.23	0.69	2,5-(1,1-dimethylethyl)-Phenol
																				34	15	16	17.48	16.98	18.95	1525.38	2	β-Sesquiphellandrene
																				35	15	16	17.84	16.98	18.95	1543.65	0.28	-
																				36	15	16	17.94	16.98	18.95	1548.73	0.61	Tetradecanol
																				37	15	16	18.3	16.98	18.95	1567.01	0.52	Pentadecane
																				38	15	16	18.88	16.98	18.95	1596.45	6.64	(E)-2-hexyl ester- Butanoic acid
																				39	16	17	19.28	18.95	20.82	1617.65	0.61	Dodecenol
																				40	16	17	19.36	18.95	20.82	1621.93	0.36	Cedrol
																				41	16	17	20.22	18.95	20.82	1667.91	0.34	Tridecanol
																				42	16	17	20.75	18.95	20.82	1696.26	6.52	β-Santalol
																				43	17	18	20.86	20.82	22.53	1702.34	6.05	4-t-butyl-2-(1-methyl-2-nitroethyl)cyclohexane
																				44	17	18	21.12	20.82	22.53	1717.54	0.33	-
																				45	17	18	21.34	20.82	22.53	1730.41	5.66	Longifolol
																				46	17	18	21.61	20.82	22.53	1746.2	1.55	2-(phenylmethylene)-Octanal
																				47	17	18	22.52	20.82	22.53	1799.42	1.74	Octacosane
																				48	18	19	22.67	22.53	24.23	1808.24	0.29	1,2-Benzenedicarboxulic acid
																				49	18	19	23.78	22.53	24.23	1873.53	0.82	Dibutyl phatalate
																				50	19	20	25.34	24.23	25.85	1968.52	0.6	Phatalic acid, butyl ester
																				51	19	20	25.84	24.23	25.85	1999.38	0.22	Eicosane
																											94.39
																				Table 12s: The VOCs produced by C.albicans in TSB medium 4h after culture
																				No	Cn	Cn+1	Tn	Sn	Sn+1	RI	Area%	Compound
																				1	9	10	4.51	4.16	6.03	918.717	3.48	2,5-dimethyl Pyrazine
																				2	9	10	5.37	4.16	6.03	964.706	0.68	Benzaldehyde
																				3	10	11	6.75	6.03	8.21	1033.03	1.59	2H-Tetrazole-5-carboxylicacid, 2-phenyl
																				4	10	11	7.05	6.03	8.21	1046.79	8.19	Carbamic acid
																				5	10	11	8.05	6.03	8.21	1092.66	0.73	Ethyl butanoate
																				6	11	12	8.23	8.21	10.43	1100.9	0.59	Methyl isopropyl Hexenal
																				7	11	12	8.85	8.21	10.43	1128.83	0.66	-
																				8	11	12	9.46	8.21	10.43	1156.31	0.4	Methone
																				9	11	12	9.96	8.21	10.43	1178.83	0.53	3-Methyl-1,5-heptadiene
																				10	12	13	10.44	10.43	12.74	1200.43	1.4	1-Decyne
																				11	12	13	11.06	10.43	12.74	1227.27	0.37	Naphthalenol
																				12	12	13	12.24	10.43	12.74	1278.35	0.39	Dodecenal
																				13	12	13	12.6	10.43	12.74	1293.94	0.46	(z)-4-Decan-1-ol
																				14	12	13	12.68	10.43	12.74	1297.4	0.47	1,3-Heptadiene-3-yne
																				15	13	14	13.26	12.74	14.31	1333.12	0.54	(z)-2-Octene-1-ol
																				16	13	14	13.48	12.74	14.31	1347.13	0.2	6-Methyl-5-hepten-2-one
																				17	13	14	13.68	12.74	14.31	1359.87	0.43	-
																				18	13	14	13.84	12.74	14.31	1370.06	0.23	2-Hexan-1-ol
																				19	13	14	14.2	12.74	14.31	1392.99	0.15	-
																				20	13	14	14.25	12.74	14.31	1396.18	0.22	Dimethylethyl Cyclohexanol
																				21	14	15	14.84	14.31	16.98	1419.85	3.59	1,9-Decadiene
																				22	14	15	15.1	14.31	16.98	1429.59	0.26	Longifolene
																				23	14	15	16.07	14.31	16.98	1465.92	3	1,5-Decadiene
																				24	14	15	16.5	14.31	16.98	1482.02	0.51	5.5-Dodecadinyl-1, 12-diol
																				25	14	15	16.57	14.31	16.98	1484.64	0.24	-
																				26	14	15	16.64	14.31	16.98	1487.27	1.12	Zingiberene
																				27	14	15	16.9	14.31	16.98	1497	2.06	β-Santalol
																				28	15	16	17	16.98	18.95	1501.02	0.34	Cadinene
																				29	15	16	17.12	16.98	18.95	1507.11	1.38	Pentadecane
																				30	15	16	17.27	16.98	18.95	1514.72	0.43	2,5-(1,1-dimethylethyl)-Phenol
																				31	15	16	17.47	16.98	18.95	1524.87	0.7	β-Sesquiphellandrene
																				32	15	16	17.82	16.98	18.95	1542.64	0.22	-
																				33	15	16	17.93	16.98	18.95	1548.22	0.26	Tetradecanol
																				34	15	16	18.29	16.98	18.95	1566.5	0.72	Pentadecane
																				35	15	16	18.87	16.98	18.95	1595.94	4.24	(E)-2-hexyl ester- Butanoic acid
																				36	16	17	19.27	18.95	20.82	1617.11	2.54	Dodecenol
																				37	16	17	19.35	18.95	20.82	1621.39	0.36	Cedrol
																				38	16	17	20.21	18.95	20.82	1667.38	0.34	Tridecanol
																				39	16	17	20.68	18.95	20.82	1692.51	14.15	β-Santalol
																				40	17	18	20.85	20.82	22.53	1701.75	5.81	4-t-butyl-2-(1-methyl-2-nitroethyl)cyclohexane
																				41	17	18	21.11	20.82	22.53	1716.96	1.04	-
																				42	17	18	21.28	20.82	22.53	1726.9	22.07	Longifolol
																				43	18	19	21.6	22.53	24.23	1745.29	1.63	2-(phenylmethylene)-Octanal
																				44	18	19	22.51	22.53	24.23	1798.82	1.6	Octacosane
																				45	18	19	22.66	22.53	24.23	1807.65	0.31	1,2-Benzenedicarboxulic acid
																				46	18	19	23.77	22.53	24.23	1872.94	0.44	Dibutyl phatalate
																				47	19	20	25.33	24.23	25.85	1967.9	0.36	Phatalic acid, butyl ester
																				48	19	20	25.83	24.23	25.85	1998.77	0.29	Eicosane
																											98.67

## Sheet: The VOCs 24h after culture
	Table 13s: The VOCs produced by E. Coli in MB medium 24h after culture											Table 15s: The VOCs produced by S.areus in MB medium 24 after culture								Table 17s: The VOCs produced by C.albicans in MB medium 24h after culture
No	Cn	Cn+1	Sn	Sn+1	Tn	RI	Area%	Compound		No	Cn	Cn+1	Sn	Sn+1	Tn	RI	Area%	Compound		No	Cn	Cn+1	Tn	Sn	Sn+1	RI	Area%	Compound
1	10	11	4.51	7.64	5.96	1046.33	0.06	Ethyl butanoate		1	9	10	0.79	4.51	3.85	982.258	3.21	2H-Tetrazole-5-carboxylicacid, 2-phenyl		1	9	10	5.93	4.16	6.03	994.652	0.48	Carbamic acid
2	10	11	4.51	7.64	6.77	1072.2	0.03	2,3-Pentandione		2	10	11	4.51	7.64	4.9	1012.46	3.54	Cyclohexene, 4-ethenyl-		2	11	12	8.71	8.21	10.43	1122.52	5.89	2-methyl-1-propanol
3	13	14	12.83	15.1	13.24	1318.06	99.61	Indole		3	10	11	4.51	7.64	5.17	1021.09	0.18	Thiophene		3	12	13	10.45	10.43	12.74	1200.87	0.15	2-octyl-1-ol
4	13	14	12.83	15.1	14.95	1393.39	0.02	1,9-Decadiene		4	10	11	4.51	7.64	5.63	1035.78	3.71	1,2-Butadiyene		4	12	13	12.69	10.43	12.74	1297.84	0.14	butyraldehyde
5	14	15	15.1	17.22	15.51	1419.34	0.06	2-ethenyl-6-methyl-Pyrazine		5	10	11	4.51	7.64	5.96	1046.33	28.72	Ethyl butanoate		5	14	15	14.85	14.31	16.98	1420.22	0.39	2-ethenyl-6-methyl-Pyrazine
6	14	15	15.1	17.22	16.92	1485.85	0.01	5.5-Dodecadinyl-1, 12-diol		6	10	11	4.51	7.64	6.77	1072.2	15.53	2,3-Pentandione		6	14	15	16.08	14.31	16.98	1466.29	0.1	1,5-Decadiene
7	15	16	17.22	19.22	18.97	1587.5	0.05	2-Methyl tetradecane		7	10	11	4.51	7.64	7.12	1083.39	8.15			7	14	15	16.82	14.31	16.98	1494.01	0.2	Zingiberene
8	15	16	17.22	19.22	19.07	1592.5	0.04	(E)-2-hexyl ester- Butanoic acid		8	11	12	7.64	10.24	8.09	1117.31	0.15	2-methyl-1-propanol		8	15	16	18.88	16.98	18.95	1596.45	0.5	(E)-2-hexyl ester- Butanoic acid
9	16	17	19.22	21.07	20.96	1694.05	0.1	2-methyl-2-Undecanethiol		9	11	12	7.64	10.24	8.43	1130.38	6.74	1-Methoxy-2-propanol		9	16	17	19.29	18.95	20.82	1618.18	1.93	Cedrol
										10	11	12	7.64	10.24	9.56	1173.85	0.19	3-Methyl-1,5-heptadiene		10	16	17	20.82	18.95	20.82	1700	80.87	4-t-butyl-2-(1-methyl-2-nitroethyl)cyclohexane
										11	11	12	7.64	10.24	9.98	1190	0.81	1-Decyne		11	17	18	20.93	20.82	22.53	1706.43	5.95	-
										12	12	13	10.24	12.83	12.56	1289.58	1.41	butyraldehyde		12	17	18	21.15	20.82	22.53	1719.3	0.33	Longifolol
										13	13	14	12.83	15.1	12.86	1301.32	21.75	1,3-Heptadiene-3-yne		13	17	18	21.42	20.82	22.53	1735.09	1.39	-
										14	13	14	12.83	15.1	13.22	1317.18	0.62	2,5-Dimethylpyrazine		14	17	18	21.62	20.82	22.53	1746.78	0.71	2-(phenylmethylene)-Octanal
	Table 14s: The VOCs produced by E.coli in TSB medium 24 after culture									15	13	14	12.83	15.1	13.42	1325.99	0.07	Indole		15	17	18	22.53	20.82	22.53	1800	0.33	Octacosane
No	Cn	Cn+1	Tn	Sn	Sn+1	RI	Area%	Compound		16	14	15	15.1	17.22	15.5	1418.87	1.35	2-ethenyl-6-methyl-Pyrazine		16	18	19	22.68	22.53	24.23	1808.82	0.13	1,2-Benzenedicarboxulic acid
1	9	10	1.45	0.79	4.51	917.742	6.37	2-Acetyl-1-pyrroline		17	14	15	15.1	17.22	16.92	1485.85	0.77	5.5-Dodecadinyl-1, 12-diol		17	18	19	23.31	22.53	24.23	1845.88	0.12	-
2	9	10	2.49	0.79	4.51	945.699	0.85	Unknown		18	14	15	15.1	17.22	17.04	1491.51	0.13	2-Ethyl hexanol		18	18	19	23.79	22.53	24.23	1874.12	0.24	Dibutyl phatalate
3	10	11	5.95	4.51	7.64	1046.01	0.31	Ethyl butanoate		19	15	16	17.22	19.22	17.36	1507	0.17	Pentadecane									92.39
4	10	11	6.76	4.51	7.64	1071.88	0.48	2,3-Pentandione		20	15	16	17.22	19.22	18.98	1588	0.21	(E)-2-hexyl ester- Butanoic acid
5	11	12	9.54	7.64	10.24	1173.08	0.04	1-Penten-3-ol		21	16	17	19.22	21.07	20.32	1659.46	0.06	2-Decenal		Table 18s: The VOCs produced by C.albicans in TSB medium 24h after culture
6	11	12	9.96	7.64	10.24	1189.23	0.21	2-Heptanone		22	16	17	19.22	21.07	20.97	1694.59	2.54	2-methyl-2-Undecanethiol		No	Cn	Cn+1	Tn	Sn	Sn+1	RI	Area%	Compound
7	12	13	12.3	10.24	12.83	1279.54	88.86	1-Decyne									100.01			1	9	10	4.15	4.16	6.03	899.465	1.63	-
8	13	14	12.85	12.83	15.1	1300.88	0.64	cis-Dihydro-α-terpinyl acetate												2	9	10	4.54	4.16	6.03	920.321	0.55	2,5-dimethyl Pyrazine
9	13	14	13.41	12.83	15.1	1325.55	0.02	Indole			Table 16s: The VOCs produced by S. areus in TSB medium 24h after culture									3	10	11	7.05	6.03	8.21	1046.79	1.64	Ethyl butanoate
10	13	14	14.93	12.83	15.1	1392.51	0.03	1,9-Decadiene		No	Cn	Cn+1	Sn	Sn+1	Tn	RI	Area%	Compound		4	11	12	8.7	8.21	10.43	1122.07	16.03	2-methyl-1-propanol
11	14	15	15.49	15.1	17.22	1418.4	0.21	Caryophyllene		1	9	10	1.42	0.79	4.51	916.935	1.11	2-Acetyl-1-pyrroline		5	12	13	10.44	10.43	12.74	1200.43	0.75	1-Decyne
12	14	15	16.54	15.1	17.22	1467.92	0.39	Unknown		2	10	11	4.91	4.51	7.64	1012.78	0.15	Cyclohexene, 4-ethenyl-		6	12	13	11.5	10.43	12.74	1246.32	0.41	3-methyl-1-pentene
13	14	15	16.91	15.1	17.22	1485.38	0.03	5.5-Dodecadinyl-1, 12-diol		3	10	11	5.63	4.51	7.64	1035.78	0.1	1,2-Butadiyene		7	12	13	11.82	10.43	12.74	1260.17	0.27	2-octyne
14	15	16	17.35	17.22	19.22	1506.5	0.35	Pentadecane		4	10	11	5.95	4.51	7.64	1046.01	0.46	Ethyl butanoate		8	12	13	12.25	10.43	12.74	1278.79	0.24	butyraldehyde
15	15	16	18.97	17.22	19.22	1587.5	0.03	2-Methyl tetradecane		5	11	12	6.77	7.64	10.24	1066.54	0.66	2,3-Pentandione		9	12	13	12.69	10.43	12.74	1297.84	0.6	(z)-4-Decan-1-ol
16	15	16	19.07	17.22	19.22	1592.5	0.03	(E)-2-hexyl ester- Butanoic acid		6	11	12	8.09	7.64	10.24	1117.31	0.04	2-methyl-1-propanol		10	13	14	13.26	12.74	14.31	1333.12	0.18	(z)-2-Octene-1-ol
17	16	17	20.96	19.22	21.07	1694.05	0.49	β-Santalol		7	11	12	8.29	7.64	10.24	1125	0.02	1-Methoxy-2-propanol		11	14	15	14.78	14.31	16.98	1417.6	0.08	-
										8	11	12	9.58	7.64	10.24	1174.62	1.66	Levomenthol		12	14	15	14.84	14.31	16.98	1419.85	1.25	Caryophyllene
										9	11	12	10.07	7.64	10.24	1193.46	59.78	1-Decyne		13	14	15	16.08	14.31	16.98	1466.29	0.46	Ethyl acetoacetate
										10	12	13	12.55	10.24	12.83	1289.19	0.09	butyraldehyde		14	14	15	16.51	14.31	16.98	1482.4	0.13	3-Methy-4-pentene-3-ol
										11	13	14	12.92	12.83	15.1	1303.96	34.77	cis-Dihydro-α-terpinyl acetate		15	14	15	16.81	14.31	16.98	1493.63	0.51	2-Ethyl hexanol
										12	13	14	13.42	12.83	15.1	1325.99	0.02	Indole		16	15	16	18.26	16.98	18.95	1564.97	0.26	1,5-Decadiene
										13	14	15	15.49	15.1	17.22	1418.4	0.14	Caryophyllene		17	15	16	18.87	16.98	18.95	1595.94	1.21	β-Santalol
										14	14	15	16.91	15.1	17.22	1485.38	0.05	5.5-Dodecadinyl-1, 12-diol		18	16	17	19.28	18.95	20.82	1617.65	2.68	Cedrol
										15	14	15	17.04	15.1	17.22	1491.51	0.02	2-Ethyl hexanol		19	16	17	20.8	18.95	20.82	1698.93	61.65	2-methyl-2-Undecanethiol
										16	15	16	17.35	17.22	19.22	1506.5	0.08	Pentadecane		20	17	18	21.14	20.82	22.53	1718.71	0.24	Longifolol
										17	15	16	18.99	17.22	19.22	1588.5	0.04	(E)-2-hexyl ester- Butanoic acid		21	17	18	21.52	20.82	22.53	1740.94	0.85	-
										18	16	17	20.31	19.22	21.07	1658.92	0.01	2-Decenal		22	17	18	21.61	20.82	22.53	1746.2	0.86	2-(phenylmethylene)-Octanal
										19	16	17	20.96	19.22	21.07	1694.05	0.21	β-Santalol		23	17	18	22.52	20.82	22.53	1799.42	0.44	Octacosane
																				24	18	19	22.73	22.53	24.23	1811.76	0.28	1,2-Benzenedicarboxulic acid
																				25	18	19	23.78	22.53	24.23	1873.53	0.29	Dibutyl phatalate
																											90.93
